# Supplementary material for: Dual Antiplatelet Therapy (DAPT) versus No Antiplatelet Therapy and Incidence of Major Bleeding in Patients on Venoarterial Extracorporeal Membrane Oxygenation
Source: PLoS One. 2016 Jul 28;11(7):e0159973. doi: 10.1371/journal.pone.0159973 (PMC4965019; doi:10.1371/journal.pone.0159973)
Supplement: S1 File — Excel file containing raw data. (XLSX) [file pone.0159973.s001.xlsx]

## Sheet: Tabelle1
Bewegungsnummer	Group	ASS	Plavix	Brilique	Efient	Integrilin	Indication DAPT	Thrombembolic?	Indication ECLS	Age	Gender	Survived	CAD	hypertension	PAD	COPD	Liver disease	CKD	DM	ECLS duration	Bleeding	>= BARC 3	Access site	pulmonal	platelets	RBC	Plasma	TISS10	SAPS2
1	DAPT	1	1				DES	0	Kardiogener Schock	53	M	1	0	0	0	0	0	0	0	138.5	1	1	0	0	1	3	1	20	52
2	DAPT	1	1			1	DES	0	IHCA	75	M	0	1	1	0	0	0	1	1	51.1333	0	0	0	0				32	56
3	DAPT	1		1			DES	0	IHCA	70	F	0	0	0	0	0	0	0	0	42.4833	1	0	1	0				17	63
4	DAPT	1			1		DES	0	IHCA	60	M	0	0	0	0	0	0	0	0	49.05	0	0	0	0				10	52
5	DAPT	1		1			DES	0	IHCA	77	F	0	0	0	0	0	0	0	0	47	0	0	0	0					29
6	DAPT	1			1	1	DES	0	IHCA	73	M	0	1	1	1	0	0	1	1	66.8	1	0	1	0				40	51
7	DAPT	1	1				DES	0	IHCA	73	M	0	0	0	0	0	0	0	0	101.567	1	1	1	0				13	42
8	DAPT	1		1			DES	0	OHCA	45	F	0	0	0	0	0	0	0	0	121	1	0	0	1				40	39
9	DAPT	1		1			BMS	0	IHCA	83	F	1	1	1	0	0	0	0	1	10.5	1	0	1	0				27	51
10	DAPT	1			1	1	DES	0	IHCA	66	M	0	0	0	0	0	0	0	0	96.7333	1	0	1	0				31	61
11	DAPT	1		1		1	BMS	0	OHCA	71	F	0	0	0	0	0	0	0	0	49.1667	0	0	0	0				28	64
12	DAPT	1		1			DES	0	IHCA	63	F	1	0	0	0	0	0	0	0	38.8333	1	1	1	1	2	10	5	27	44
13	DAPT	1	1				TAVI	1	IHCA	87	F	1	0	0	0	0	0	1	0	9.5	1	1	0	1		4		10	41
14	DAPT	1	1				BMS	0	OHCA	67	M	0	1	1	0	0	0	0	1	22.75	1	1	0	0		4		23	59
15	DAPT	1		1		1	DES	0	Kardiogener Schock	75	M	0	0	0	0	0	0	0	0	5.83333	0	0	0	0				32	72
16	DAPT	1			1	1	DES	0	OHCA	57	M	0	0	1	0	0	0	1	1	15.2	0	0	0	0
17	DAPT	1		1			DES	0	IHCA	68	M	0	0	1	0	0	0	0	0	77.95	1	0	1	0				27	49
18	DAPT	1			1		DES	0	IHCA	73	F	0	1	1	0	0	0	1	1	6.5	0	0	0	0				10	39
19	DAPT	1	1				unsucessfull PCI	0	Kardiogener Schock	81	M	0	1	1	1	0	0	1	1	30.2833	1	0	1	0
20	DAPT	1			1		DES	0	IHCA	69	M	0	0	1	0	0	0	0	1	99.5	0	0	0	0				19	53
21	DAPT	1	1				BMS	0	OHCA	63	M	1	0	0	0	0	0	0	0	49	1	0	0	0				27	50
22	DAPT	1			1		DES	0	OHCA	53	M	0	0	1	0	0	0	0	1	33.1667	1	1	1	0		8	4	18	54
23	DAPT	1			1	1	DES	0	IHCA	68	M	0	1	1	0	0	0	0	0	145.3	0	0	0	0				14	40
24	DAPT	1	1				DES	0	IHCA	49	M	1	0	0	0	0	0	0	0	48.9167	1	1	1	0		3			27
25	DAPT	1			1		DES	0	Kardiogener Schock	77	F	1	1	0	1	0	0	0	0	55	1	0	1	0		7		14	51
26	DAPT	1		1			DES	0	OHCA	60	F	0	0	1	0	0	0	0	1	26.4167	0	0	0	0				22	40
27	DAPT	1	1				BMS	0	IHCA	73	F	1	0	1	0	0	0	0	0	50	1	1	1	1				23	51
28	DAPT	1			1		DES	0	OHCA	62	M	0	1	1	0	0	0	1	0	22.4667	0	0	0	0
29	DAPT	1	1				DES	0	IHCA	83	F	0	0	1	1	0	0	1	0	53.2333	0	0	0	0				19	47
30	DAPT	1		1			DES	0	Kardiogener Schock	69	M	1	0	0	0	1	0	0	0	23.75	1	0	1	0				27	43
31	DAPT	1		1		1	DES	0	OHCA	57	M	0	1	1	0	0	0	0	0	235	0	0	0	0				23	58
32	DAPT	1			1		DES	0	OHCA	79	M	0	0	1	0	0	0	0	0	33.6667	1	1	1	0				23	54
33	DAPT	1	1			1	DES	0	IHCA	69	F	0	1	1	0	0	0	1	1	48.5833	0	0	0	0				28	59
34	DAPT	1		1		1	DES	0	IHCA	66	M	0	0	1	0	0	0	1	1	141.75	1	1	0	0	1	14	5	23	47
35	DAPT	1	1				BMS	0	OHCA	62	M	0	1	0	0	0	0	0	0	17.9167	1	1	0	1
36	DAPT	1			1	1	DES	0	IHCA	62	M	0	1	1	0	0	0	1	1	54.4667	1	1	0	1		8	1	27	66
37	DAPT	1			1		BMS	0	OHCA	59	M	0	0	0	0	0	0	1	0	183	1	0	1	0				18	67
38	DAPT	1			1		DES	0	OHCA	53	F	1	0	1	0	0	0	0	0	47.5	1	1	1	0		4		18	44
39	DAPT	1		1			DES	0	IHCA	67	M	0	1	1	0	0	0	1	1	200.533	1	0	1	0				23	50
40	DAPT	1		1			DES	0	IHCA	71	M	0	1	1	0	0	0	1	1	2.25	1	1	0	0	2	3	1	31	42
41	DAPT	1		1			DEB	0	IHCA	61	M	0	1	1	0	0	0	1	1	10.1333	1	1	0	1		4	2
42	DAPT	1		1			DES	0	IHCA	71	M	0	0	0	0	0	0	1	0	131.833	1	1	0	0		6	2	23	44
43	DAPT	1			1		DES	0	OHCA	44	M	0	0	1	1	0	0	0	0	7.36667	1	1	1	0		6	2
44	DAPT	1	1			1	BMS	0	IHCA	72	M	0	0	0	0	0	1	0	0	92.05	1	1	0	1	4	17	1	22	49
45	DAPT	1	1			1	DES	0	IHCA	51	M	0	0	1	0	0	0	0	0	49.3333	1	1	0	0		2	2	24	33
46	DAPT	1	1				DES	0	Kardiogener Schock	61	M	0	1	1	0	0	0	0	0	155.617	1	1	1	0	2	4		17	34
47	DAPT	1			1		DES	0	Kardiogener Schock	54	F	1	1	1	0	0	0	0	1	58	1	1	1	0				31	32
48	DAPT	1		1			DES	0	OHCA	74	M	0	0	0	0	0	0	0	0	24.15	1	1	1	0				14	63
49	No DAPT						0	0	Sonstige	71	M	1	0	0	0	0	0	0	0	67	1	1	1	1	3	6		30	73
50	No DAPT						0	0	OHCA	70	M	1	1	1	0	0	0	0	0	109	1	1	1	0		4		14	49
51	No DAPT						0	0	OHCA	33	M	0	1	1	1	0	0	0	1	11.25	1	0	1	0
52	No DAPT						0	0	OHCA	21	M	0	1	0	0	1	0	1	0	37.45	1	0	1	0				31	49
53	No DAPT						0	0	Septischer Schock	43	M	0	0	0	0	0	0	0	1	4.25	0	0	0	0
54	No DAPT						0	0	OHCA	22	M	0	0	0	0	0	0	0	0	56.5	1	0	1	0		1		19	27
55	No DAPT						0	0	OHCA	31	M	0	0	0	0	0	0	0	0	5.75	0	0	0	0
56	No DAPT						0	0	OHCA	57	F	0	0	1	0	0	0	0	1	1.91667	0	0	0	0
57	No DAPT						0	0	OHCA	61	M	0	0	0	0	0	0	0	0	26	0	0	0	0				27	65
58	No DAPT						0	0	IHCA	74	F	1	1	1	0	0	0	0	1	54.25	1	1	1	0		4		35	66
59	No DAPT						0	0	OHCA	43	M	0	0	0	0	0	0	1	0	7.98333	0	0	0	0
60	No DAPT						0	0	Kardiogener Schock	29	F	0	0	0	0	0	0	0	0	14.0167	1	0	1	0				5	39
61	No DAPT						0	0	IHCA	60	M	0	1	0	0	0	0	0	0	5.66667	1	1	0	1
62	No DAPT						0	0	Kardiogener Schock	34	M	0	1	1	1	0	0	1	1	43.0667	1	1	0	0		2		27	54
63	No DAPT						0	0	OHCA	74	F	0	0	0	0	0	0	0	0	37.0833	1	1	1	0		4		23	68
64	No DAPT						0	0	IHCA	60	M	0	1	1	0	0	0	1	0	0.716667	1	1	1	1		6
65	No DAPT						0	0	OHCA	43	M	0	1	1	0	0	0	0	1	7.11667	0	0	0	0
66	No DAPT						0	0	OHCA	30	M	0	1	1	0	0	0	1	1	15.75	0	0	0	0
67	No DAPT						0	0	OHCA	34	M	0	1	1	0	0	0	0	1	4.01667	0	0	0	0
68	No DAPT						0	0	Kardiogener Schock	63	M	1	1	1	0	0	0	1	1	21.8333	1	0	1	0				10	39
69	No DAPT						0	0	Septischer Schock	41	F	0	0	1	0	0	0	0	0	15.45	0	0	0	0				0
70	No DAPT						0	0	OHCA	35	M	0	0	0	0	0	0	0	0	36.1167	1	0	0	0				23	31
71	No DAPT						0	0	OHCA	45	F	1	0	0	0	0	0	0	0	62	0	0	0	0		1		27	61
72	No DAPT					1	0	0	IHCA	58	M	0	1	0	0	0	0	0	0	8.53333	1	0	0	1
73	No DAPT						0	0	IHCA	18	M	1	0	1	0	0	0	0	0	19	0	0	0	0				19	57
74	No DAPT						0	0	Sonstige	65	M	0	0	1	0	0	0	1	0	4.45	0	0	0	0
75	No DAPT						0	0	IHCA	64	M	0	0	0	0	0	0	0	0	4.98333	1	0	1	1				5	31
76	No DAPT						0	0	OHCA	52	M	1	1	1	0	0	0	0	1	42.75	0	0	0	0				27	44
77	No DAPT						0	0	Kardiogener Schock	22	M	1	0	0	0	0	0	0	0	4.48333	1	0	1	0				26	40
78	No DAPT						0	0	IHCA	58	M	0	0	1	0	0	0	0	0	201.917	1	1	0	0	2	9	4	34	58
79	No DAPT						0	0	Sonstige	59	M	0	0	0	0	0	0	0	0	428.167	1	1	0	1				31	43
80	No DAPT						0	0	IHCA	65	F	1	0	0	0	0	1	0	0	124	0	0	0	0				27	74
81	No DAPT						0	0	Septischer Schock	39	M	0	0	0	0	0	0	0	0	15.8833	1	0	1	1				39	65
82	No DAPT						0	0	Septischer Schock	42	M	0	0	1	0	0	0	0	1	23.6667	1	1	1	1				19	55
83	No DAPT						0	0	OHCA	17	M	0	0	0	0	0	0	0	1	24	1	1	1	0	2	12	2
84	No DAPT						0	0	Sonstige	79	F	0	1	1	1	0	0	0	1	60	1	1	0	0		3	1	22	52
85	No DAPT						0	0	IHCA	69	M	0	1	1	0	0	0	1	1	7.16667	0	0	0	0
86	No DAPT						0	0	Septischer Schock	48	M	0	0	0	0	0	0	1	0	3.41667	0	0	0	0
87	No DAPT						0	0	Kardiogener Schock	72	M	1	0	0	0	0	0	0	0	123	1	1	0	0		1		9	28
88	No DAPT						0	0	Kardiogener Schock	24	F	1	0	0	0	0	0	0	0	11.25	0	0	0	0				15	35
89	No DAPT						0	0	IHCA	38	F	0	0	1	0	0	0	0	0	3.65	0	0	0	0
90	No DAPT						0	0	OHCA	60	M	0	1	1	0	0	1	0	1	5.25	1	1	1	0
